# Supplementary material for: Comprehensive analysis of smart bed comfort across varied resting conditions using quantitative measures
Source: PLoS One. 2025 Jul 3;20(7):e0327241. doi: 10.1371/journal.pone.0327241 (PMC12225863; doi:10.1371/journal.pone.0327241)
Supplement: S1 Data — (CSV) [file pone.0327241.s001.csv]

code	BMI	Overall Pressure-A0	Overall Pressure-A1	Overall Pressure-A2	Overall Pressure-A3	Overall Pressure-B1	Overall Pressure-B2	Overall Pressure-C1	Overall Pressure-C2	Overall Pressure-C3	Overall Pressure-D1	Overall Pressure-D2	Overall Pressure-E	Mean Pressure-A0	Mean Pressure-A1	Mean Pressure-A2	Mean Pressure-A3	Mean Pressure-B1	Mean Pressure-B2	Mean Pressure-C1	Mean Pressure-C2	Mean Pressure-C3	Mean Pressure-D1	Mean Pressure-D2	Mean Pressure-E	Peak Pressure-A0	Peak Pressure-A1	Peak Pressure-A2	Peak Pressure-A3	Peak Pressure-B1	Peak Pressure-B2	Peak Pressure-C1	Peak Pressure-C2	Peak Pressure-C3	Peak Pressure-D1	Peak Pressure-D2	Peak Pressure-E	Peak Pressure Point (X)-A0	Peak Pressure Point (X)-A1	Peak Pressure Point (X)-A2	Peak Pressure Point (X)-A3	Peak Pressure Point (X)-B1	Peak Pressure Point (X)-B2	Peak Pressure Point (X)-C1	Peak Pressure Point (X)-C2	Peak Pressure Point (X)-C3	Peak Pressure Point (X)-D1	Peak Pressure Point (X)-D2	Peak Pressure Point (X)-E
1	27.62	1308.35	1599.43	1994.82	3004.66	3133.79	3132.98	2223.53	1744.56	1714.23	1483.95	1351.21	1775.53	0.23	0.28	0.34	0.52	0.50	0.59	0.39	0.28	0.28	0.25	0.23	0.30	1.62	1.92	2.31	3.15	3.46	4.17	2.72	1.51	3.28	2.31	1.71	1.99	33	32	32	35	35	35	31	30	32	32	32	30
2	30.42	1327.48	1985.92	2562.20	2951.65	2729.94	2768.33	1190.38	902.19	903.10	835.47	962.42	1076.03	0.26	0.38	0.37	0.39	0.39	0.38	0.25	0.22	0.24	0.21	0.17	0.24	1.43	2.76	2.38	2.85	2.73	1.97	1.57	1.72	1.42	1.17	1.28	1.75	32	19	28	27	28	29	28	23	25	34	11	34
3	24.80	608.80	688.65	994.20	1534.10	1436.63	1219.75	481.13	343.90	503.08	474.55	447.25	503.63	0.22	0.20	0.21	0.32	0.26	0.24	0.18	0.15	0.17	0.16	0.16	0.19	2.40	1.91	1.75	2.18	1.31	1.11	1.45	0.57	0.64	0.69	0.75	2.16	18	18	18	19	22	28	19	28	25	24	22	22
4	23.63	758.48	930.50	1339.48	2213.15	2287.88	2355.45	1150.78	932.85	1139.58	1027.38	713.65	1114.40	0.26	0.30	0.34	0.49	0.51	0.56	0.50	0.45	0.50	0.36	0.27	0.48	1.54	1.56	1.67	2.48	3.18	2.92	2.13	2.33	2.74	2.59	1.65	1.94	25	31	32	28	28	28	27	26	29	28	30	27
5	25.41	674.90	808.40	1385.54	2029.99	2136.00	2308.77	1185.00	763.13	612.02	525.56	669.57	726.14	0.21	0.25	0.34	0.41	0.45	0.53	0.37	0.27	0.22	0.19	0.20	0.23	2.18	1.73	2.56	3.20	3.79	3.88	2.10	1.40	1.02	1.21	1.85	1.21	15	26	15	28	28	28	28	27	32	33	13	27
6	22.41	1096.28	1797.75	2315.78	2691.53	2871.65	2638.55	2021.03	1589.53	1257.75	1318.33	1494.50	1219.95	0.46	0.58	0.63	0.67	0.70	0.85	0.68	0.42	0.37	0.36	0.37	0.33	3.74	3.28	5.57	5.74	6.12	6.30	5.87	3.27	2.22	2.30	2.28	2.98	29	29	30	31	32	32	31	30	16	26	30	16
7	27.47	955.20	1119.09	1621.83	2620.72	2496.16	2644.58	1543.60	931.80	810.88	560.52	815.37	897.38	0.22	0.23	0.32	0.41	0.42	0.50	0.31	0.21	0.22	0.18	0.22	0.24	3.79	3.25	3.64	3.61	3.59	3.30	3.02	3.26	3.65	3.27	2.72	3.39	28	28	27	28	28	29	27	28	28	28	20	27
8	25.88	1077.50	1388.52	2243.95	3143.85	3290.45	3639.72	2146.77	1480.78	1505.63	1431.33	1299.08	1802.55	0.17	0.21	0.30	0.40	0.43	0.50	0.33	0.23	0.21	0.20	0.20	0.27	1.68	1.55	2.10	2.54	2.54	2.81	2.04	1.38	1.17	1.50	1.54	2.08	9	9	5	28	25	25	27	27	25	25	23	26
9	30.77	1220.18	1582.10	2283.35	3305.90	3391.15	3489.76	2155.36	1553.40	1357.06	1275.91	1075.24	1594.30	0.19	0.23	0.31	0.43	0.47	0.51	0.35	0.27	0.25	0.22	0.18	0.27	1.26	1.54	2.23	2.82	3.21	3.57	2.00	1.53	1.76	1.49	0.97	1.90	24	24	25	27	27	27	27	25	26	26	25	26
11	24.77	690.88	698.40	1190.10	2182.28	2190.80	2380.90	1507.55	899.88	971.20	653.65	661.10	770.03	0.22	0.22	0.29	0.44	0.48	0.52	0.35	0.23	0.22	0.19	0.19	0.20	2.33	1.46	1.72	2.82	2.71	2.77	1.78	1.10	1.51	1.88	1.37	1.09	27	28	27	27	27	27	33	30	27	27	24	28
12	17.78	546.30	706.63	1038.08	1628.88	1523.78	1613.18	800.85	667.83	696.68	721.73	667.98	757.05	0.32	0.37	0.36	0.50	0.53	0.56	0.36	0.43	0.43	0.53	0.41	0.48	2.08	2.08	2.02	3.56	3.26	3.59	2.06	2.76	2.96	3.57	2.80	3.03	28	26	20	21	21	21	22	30	25	24	29	22
13	18.65	454.25	824.38	1145.50	1451.03	1359.10	1391.30	591.25	443.03	405.53	419.43	538.60	512.88	0.22	0.32	0.32	0.39	0.44	0.46	0.25	0.22	0.24	0.23	0.19	0.26	1.66	1.71	1.79	1.72	1.69	2.22	1.03	0.96	1.05	1.19	1.14	1.23	22	23	12	21	25	26	25	29	28	32	28	28
15	19.23	620.10	820.03	1180.40	1427.78	1312.60	716.05	569.90	613.40	660.83	589.48	683.68	715.95	0.37	0.41	0.42	0.41	0.41	0.27	0.27	0.30	0.31	0.30	0.35	0.34	1.71	1.86	2.54	2.31	2.41	1.39	1.25	1.64	1.68	1.45	1.71	2.07	27	27	25	32	31	31	28	26	26	26	25	20
16	18.93	521.23	686.90	1112.20	1657.75	1749.65	1892.98	1056.65	741.05	745.75	700.98	607.88	697.73	0.32	0.30	0.37	0.46	0.57	0.59	0.46	0.42	0.51	0.50	0.37	0.41	1.75	1.44	2.21	3.16	3.48	4.11	2.81	2.02	4.30	3.88	2.18	2.13	22	30	22	21	22	22	22	21	21	21	21	22
17	18.83	544.65	739.93	991.60	1272.70	1243.28	1261.33	673.08	533.30	526.53	589.70	617.65	631.58	0.41	0.43	0.45	0.50	0.54	0.56	0.40	0.35	0.35	0.40	0.39	0.42	1.45	1.68	2.76	3.66	4.94	4.97	2.92	2.03	1.66	2.51	2.28	2.12	27	27	27	25	25	25	25	25	24	24	25	24
18	21.22	1188.03	1624.55	1835.55	2084.93	1953.60	1972.58	1575.35	1217.55	897.30	936.90	1148.95	1096.58	0.40	0.52	0.60	0.64	0.67	0.78	0.43	0.30	0.30	0.27	0.28	0.26	1.59	1.84	1.69	2.02	3.22	4.82	1.46	1.30	1.84	1.37	1.40	1.33	21	33	27	22	25	25	25	26	25	32	13	28
19	20.78	435.33	645.55	1086.30	1671.78	1607.65	1706.68	1398.28	821.15	556.60	620.38	565.70	576.18	0.31	0.39	0.52	0.57	0.57	0.65	0.38	0.31	0.30	0.27	0.26	0.29	1.95	3.27	3.35	3.03	2.92	3.24	3.09	2.92	3.37	3.13	2.04	3.01	27	27	28	27	26	27	27	27	27	27	26	25
20	23.55	643.95	1082.90	1809.93	2907.20	2742.20	2965.53	1399.43	847.58	846.20	746.00	762.60	874.20	0.19	0.25	0.32	0.40	0.43	0.47	0.31	0.24	0.23	0.20	0.18	0.24	2.03	3.07	2.31	3.69	3.68	3.80	2.04	1.93	2.02	1.51	1.50	1.81	33	34	28	27	27	27	27	26	35	27	23	35
21	18.22	965.40	1219.45	1454.03	1790.50	1821.40	1872.15	1120.45	953.68	927.25	955.18	986.18	1077.45	0.63	0.72	0.69	0.74	0.82	0.83	0.63	0.53	0.50	0.54	0.58	0.63	4.06	3.05	4.71	4.64	4.82	4.74	3.38	2.89	3.89	3.52	4.12	3.36	21	27	29	24	24	25	21	28	14	19	18	26
22	20.76	1247.53	1359.85	1651.48	1803.35	1692.05	1652.33	1442.58	748.55	712.13	576.48	618.85	617.10	0.39	0.50	0.57	0.60	0.61	0.72	0.43	0.31	0.27	0.31	0.35	0.31	2.15	2.35	2.33	4.21	4.42	4.09	1.69	1.48	1.13	1.55	1.55	2.93	23	24	23	28	28	28	28	26	29	28	29	23
23	20.72	1013.80	1110.08	1545.93	1733.03	1955.23	2093.28	754.53	533.05	506.75	572.03	540.45	720.08	0.37	0.52	0.63	0.64	0.63	0.74	0.43	0.29	0.25	0.25	0.31	0.30	2.09	3.81	1.90	2.81	3.53	3.67	1.43	1.83	1.90	2.28	1.74	3.68	25	24	28	35	35	31	25	25	26	26	25	23
24	16.94	861.03	1093.98	1620.53	1758.88	1802.30	1981.65	981.55	902.70	822.53	945.85	1115.58	976.48	0.38	0.52	0.68	0.70	0.80	0.85	0.47	0.48	0.46	0.51	0.59	0.50	3.95	3.23	4.16	4.42	5.16	5.49	2.61	2.43	2.72	4.30	4.41	3.49	27	26	26	22	21	21	21	24	27	26	27	26
25	16.82	740.45	1103.38	1524.88	1911.95	1636.53	1510.08	809.08	710.18	600.60	638.50	708.33	758.13	0.33	0.45	0.54	0.69	0.68	0.63	0.42	0.39	0.32	0.34	0.34	0.35	1.77	2.37	2.83	3.44	3.25	3.50	2.19	2.12	1.50	1.69	1.59	1.74	21	21	19	20	18	18	20	19	24	20	17	22
26	24.16	543.18	855.88	1537.60	2148.35	2262.63	2387.73	819.70	619.30	864.45	652.90	609.28	756.58	0.26	0.33	0.37	0.42	0.45	0.48	0.29	0.26	0.27	0.22	0.22	0.31	2.48	2.21	2.33	4.60	4.50	4.38	2.12	1.75	1.71	1.67	2.04	1.97	27	27	25	17	17	17	17	18	25	25	25	28
27	20.06	446.65	617.05	1045.95	1449.05	1368.88	1420.08	662.90	697.70	628.28	507.13	408.78	433.53	0.20	0.25	0.31	0.40	0.39	0.40	0.30	0.27	0.24	0.20	0.20	0.24	1.13	1.44	1.60	2.20	3.47	5.14	3.46	3.74	3.28	2.06	1.05	4.09	25	25	16	35	35	35	35	35	35	35	22	35
28	19.30	625.78	852.03	1281.35	2091.53	2182.83	2418.75	870.58	444.95	402.38	437.48	392.10	687.10	0.25	0.31	0.38	0.47	0.53	0.64	0.34	0.26	0.20	0.19	0.22	0.33	1.18	1.78	1.54	2.03	2.36	2.78	1.09	1.29	1.33	0.97	0.89	1.84	20	19	20	21	21	21	19	18	19	28	20	27
29	21.50	1121.95	1479.15	1768.93	2094.73	2145.55	2270.00	1347.40	1261.38	1034.63	1091.58	1311.90	1219.73	0.45	0.57	0.65	0.63	0.65	0.77	0.48	0.33	0.32	0.33	0.38	0.28	1.85	2.02	2.19	2.73	3.23	3.71	2.24	2.32	2.51	1.86	1.48	2.04	27	27	28	28	30	29	29	28	15	24	28	15
30	23.40	623.18	812.55	1341.93	2239.73	2149.85	2237.08	1087.30	727.88	864.48	731.73	655.00	828.30	0.21	0.24	0.28	0.37	0.41	0.48	0.36	0.25	0.26	0.21	0.18	0.28	1.98	2.60	2.85	4.28	3.89	3.30	1.95	1.82	1.89	0.50	0.87	1.68	26	27	25	32	32	32	32	29	33	31	33	26
31	25.30	755.90	889.24	1586.98	2232.99	2364.65	2539.64	1303.50	839.44	673.22	578.11	736.52	798.75	0.16	0.19	0.26	0.37	0.38	0.46	0.32	0.21	0.20	0.19	0.19	0.23	1.82	2.48	2.46	2.94	3.92	2.62	2.81	2.01	2.17	3.19	2.32	2.03	23	24	20	19	19	19	19	24	24	19	16	24
32	17.22	774.93	996.75	1458.48	1749.00	1622.08	1864.73	883.40	887.25	740.28	1064.08	1246.75	941.25	0.35	0.37	0.44	0.52	0.63	0.59	0.41	0.44	0.50	0.59	0.48	0.55	1.32	1.51	1.22	2.25	3.65	2.62	1.25	0.63	1.30	2.85	2.55	3.07	28	28	25	18	18	18	23	19	26	26	26	29
33	27.90	1337.28	1566.73	2270.56	3669.00	3494.63	3702.42	2161.04	1304.52	1135.23	784.73	1141.51	1256.33	0.21	0.26	0.32	0.48	0.48	0.55	0.36	0.26	0.27	0.23	0.21	0.28	2.25	2.33	2.90	2.89	2.48	3.09	1.92	1.26	2.39	2.31	1.31	1.69	20	20	18	19	17	20	25	18	22	19	16	21
34	30.10	1637.23	1898.52	2559.23	3967.08	4309.75	3911.75	2586.43	2114.00	1773.45	1609.73	1367.23	1596.00	0.24	0.27	0.35	0.44	0.49	0.48	0.34	0.25	0.30	0.26	0.22	0.32	3.18	2.11	2.72	2.73	4.41	4.83	3.70	2.11	1.95	2.27	2.24	2.41	23	23	24	23	22	23	23	23	23	23	22	28
35	26.50	919.83	727.56	1335.53	2564.65	2414.25	2077.89	1366.98	686.81	1092.23	641.95	864.68	1089.45	0.25	0.28	0.38	0.44	0.51	0.59	0.40	0.31	0.25	0.21	0.22	0.26	2.34	2.41	3.95	3.63	3.25	3.12	3.14	2.34	2.46	2.28	1.59	2.23	26	25	29	36	36	33	25	26	27	29	25	24
36	29.14	1309.18	1018.59	1869.74	3590.51	3379.95	2909.05	1913.77	961.54	1529.12	898.73	1210.55	1525.23	0.24	0.26	0.37	0.46	0.47	0.55	0.35	0.27	0.26	0.20	0.25	0.27	2.90	2.97	3.28	4.11	4.28	4.51	1.84	2.68	2.72	3.52	3.23	3.51	27	25	19	20	20	24	21	29	24	23	28	21
37	30.15	724.03	1254.01	1890.68	2332.35	1868.96	2333.16	872.76	580.19	623.38	638.33	493.29	1234.81	0.23	0.32	0.35	0.42	0.42	0.46	0.30	0.26	0.22	0.17	0.21	0.25	3.27	2.19	3.05	2.57	4.10	5.21	2.60	2.84	2.86	2.79	2.04	2.07	26	26	24	31	30	30	27	25	25	27	24	19
38	25.90	859.33	1527.37	2316.92	2720.58	3112.59	4003.69	2060.96	1628.85	1114.79	1405.51	1166.92	1546.88	0.13	0.16	0.24	0.36	0.38	0.44	0.27	0.17	0.16	0.16	0.15	0.25	1.72	2.63	2.55	4.32	4.33	3.99	2.49	2.53	2.76	2.17	2.43	3.04	21	26	26	24	24	24	23	28	24	23	25	23
39	26.20	969.75	1249.67	2019.55	2829.47	2961.41	3275.75	1932.09	1332.70	1355.07	1288.20	1169.17	1622.30	0.23	0.28	0.38	0.44	0.48	0.57	0.40	0.30	0.26	0.22	0.23	0.25	2.36	2.48	2.66	3.29	2.49	2.83	2.68	2.09	1.73	2.06	1.91	2.62	30	31	25	25	25	30	25	23	32	25	21	32
40	18.13	781.68	1064.95	1360.28	1796.10	1769.93	1623.80	972.55	729.95	783.25	566.55	492.25	843.28	0.48	0.66	0.69	0.80	0.79	0.84	0.53	0.47	0.36	0.37	0.48	0.42	1.62	1.79	1.79	3.52	3.38	5.24	3.13	1.61	2.03	1.98	2.35	1.92	31	31	25	29	29	29	29	29	28	28	28	28
41	30.15	1460.22	2199.50	2818.42	3086.90	3002.94	3142.23	1559.43	989.20	993.41	919.02	1195.98	1174.68	0.21	0.32	0.31	0.37	0.38	0.39	0.26	0.23	0.21	0.21	0.18	0.20	2.41	2.36	3.50	3.75	3.47	3.86	1.40	2.03	2.37	2.06	2.45	2.85	31	32	22	38	38	38	38	35	39	38	26	32
43	27.10	748.87	1492.46	1284.67	1178.55	1570.35	2054.88	1575.90	1748.48	1123.32	1383.25	897.81	1227.80	0.21	0.24	0.30	0.44	0.43	0.52	0.33	0.21	0.24	0.21	0.21	0.27	2.10	2.20	2.00	3.47	3.19	3.47	2.67	2.34	2.17	1.63	0.95	2.08	25	24	24	30	37	31	31	35	32	26	22	34
[truncated: 72 more columns]
